# Supplementary material for: High-Entropy Diborides—Silicon Carbide Composites by Reactive and Non-Reactive Spark Plasma Sintering: A Comparative Study
Source: Materials (Basel). 2024 Feb 2;17(3):718. doi: 10.3390/ma17030718 (PMC10856243; doi:10.3390/ma17030718)
Supplement: Supplementary file 1 [file materials-17-00718-s001.zip]

Archive with 1 entries (1 files):
- materials-2810182-supplementary.pdf
